# Supplementary material for: Indenopyrene and Blue-Light Co-Exposure Impairs the Tightly Controlled Activation of Xenobiotic Metabolism in Retinal Pigment Epithelial Cells: A Mechanism for Synergistic Toxicity
Source: Int J Mol Sci. 2023 Dec 12;24(24):17385. doi: 10.3390/ijms242417385 (PMC10744144; doi:10.3390/ijms242417385)
Supplement: Supplementary file 1 [file ijms-24-17385-s001.zip]

Archive with 1 entries (1 files):
- ijms-2712479-supplementary.pdf
